# Supplementary material for: Formation and Characterisation of Posaconazole Hydrate Form
Source: Pharmaceuticals (Basel). 2022 Dec 31;16(1):65. doi: 10.3390/ph16010065 (PMC9862180; doi:10.3390/ph16010065)
Supplement: Supplementary file 1 [file pharmaceuticals-16-00065-s001.zip]

Archive with 1 entries (1 files):
- pharmaceuticals-2109556-supplementary.mp4
